# Supplementary material for: Genomic Features of Newly Diagnosed Large B-cell Lymphoma with or without Subsequent Disease Progression
Source: Cancer Res Commun. 2024 Nov 13;4(11):2947–54. doi: 10.1158/2767-9764.CRC-24-0337 (PMC11558615; doi:10.1158/2767-9764.CRC-24-0337)
Supplement: Supplementary Data — All Supplementary Data [file crc-24-0337_supplementary_data_suppsd.xlsx]

## Sheet: Supplemental Table 1
Supplemental Table 1. Clinicopathologic characteristics of included patients
Patient ID	Cohort	flchemo	IPI score	COO	MYC rearrangement	MYC-BCL2 double hit lymphoma	Disease progression by 24 months	Progression event	PFS	Death	OS	B2M	CD79B	CIITA	CREBBP	EZH2	GNA13	MYD88	NOTCH1	NOTCH2	SOCS1	STAT3	TET2	TNFAIP3	TNFRSF14	TP53
	0=Penn	0=R-CHOP	0=<3	0=non-GCB	0=no	0=no	0=no	0=no		0=no
	1=Shen	1=DA-EPOCH-R	1=≥3	1=GCB	1=yes	1=yes	1=yes	1=yes		1=yes
	2=Sha
1	0	1	1	1	1	1	0	0	24.0667	0	24.0667					Y646F									exon 3 splice	Y220N
3	0	0	0	0	0	0	1	1	6.53333	1	22.8									I2304 Lfsdel
4	0	1	0	0	0	0	0	0	24.0667	0	24.0667													Q684H fsdelins
8	0	1	1	1	0	0	1	1	5.06667	0	27.9333										Y154*	Y640F
22	0	0	0	0	0	0	1	1	8.63333	0	20		Y197H					L265P
23	0	1	1	0	1	0	1	1	3.73333	1	8.96667															R273C, S215R
24	0	1	1	0	1	0	1	1	5.06667	1	5.43333															I232S
25	0	1	0	1	1	1	0	1	29.6333	0	48.6	F76L fsdel												E305*		R273H
26	0	0	1	1	0	0	0	1	31.3	1	35.2667							L265P
29	0	0	0	0	0	0	0	0	28.9	0	28.9							S238N						F197C fsdel		C238Y
30	0	0	0	0	0	0	0	0	28.6333	0	28.6333			S622*, V780C fsdel				V217F		R2298 fsdup
31	0	0	1	0	0	0	0	0	25.2333	0	25.2333							L265P
38	0	1	1	1	1	0	1	1	7.53333	1	13.6667															C238R
40	0	0	1	0	0	0	0	0	24.2333	0	24.2333	R32T fsdup												R183*
42	0	1	0	1	1	1	1	1	2.4	1	4.96667				R1446C										Q163S fsdel	intron 4 splice
46	0	0	0	0	0	0	1	1	5.96667	0	15.8333	Q28*		G18A fsdel			Y89*				M1 alteration			W85*
47	0	1	0	0	0	0	1	1	11.2	0	12.6333	L7*, F82I fsdel									R109H fsdel, I67A fs			V89G fsdup
51	0	1	1	1	1	0	1	1	6.8	1	11.0333															V274A
53	0	0	1	1	0	0	1	1	5.53333	1	6.5															I254T, I232N
56	0	0	0	0	0	0	0	0	30.4667	0	30.4667
57	0	0	0	1	0	0	0	0	27.8333	0	27.8333
58	0	0	0	1	0	0	0	0	29.2333	0	29.2333	L7*			P693 fsdel
59	0	1	1	1	1	1	1	1	5.03333	0	31.4333				R1446C, A216G fsdleins	Y646N										Q144*, R27 fsdel
61	0	0	0	1	0	0	1	1	5.6	0	34.2333	M1													E156*, T169D fsdup	T231H fsdup
62	0	0	0	1	1	0	1	1	21.6667	0	31.2667
63	0	0	0	1	0	0	1	1	4.16667	0	29.3333											E616del
64	0	0	0	0	0	0	0	0	34.0667	0	34.0667				M1193 fsdup	Y646C		S219C								exon 5 splice
65	0	1	1	1	1	0	1	1	3.26667	1	8.6															Q165*, N131 fsdel
67	0	1	0	0	0	0	0	0	47.0667	0	47.0667										Y64*			C539*
68	0	1	1	1	1	1	1	1	3.3	1	5.16667				1084N fsdup
69	0	1	1	1	0	0	0	0	46.8	0	46.8	L12Q delins
70	0	1	1	1	1	1	1	1	7.26667	1	17.7333						Y89*									Q136E
71	0	1	1	0	0	0	1	1	7.6	0	41.9333
72	0	1	0	1	0	0	1	1	21.5	0	43.8333
73	0	1	0	0	0	0	0	0	42.1667	0	42.1667
74	0	0	1	0	0	0	0	0	40.4	0	40.4
75	0	1	0		0	0	0	0	43.6667	0	43.6667						T262D fsdup				R160P fsdel, I67 del			A437E fsdel
76	0	0	1	0	0	0	0	0	46.8667	0	46.8667							L265P								exon 9 splice
77	0	0	0	1	0	0	1	1	7.86667	0	38.5	exon 1 splice				Y646C					R22A fsdup				Q158*
78	0	1	1	1	1	0	0	0	38.7667	0	38.7667															T211P
79	0	0	1	0	0	0	0	0	27.1667	0	27.1667
81	0	0	0	1	0	0	0	0	42.6333	0	42.6333
82	0	1	0	1	0	0	0	0	37.1	0	37.1				V694C fsdup, W1502R	A682G									exon 1 splice
83	0	0	1	1	0	0	0	0	32.8333	0	32.8333				K1216*	Y646N					M1 alteration
85	0	0	0	0	0	0	0	0	43.4	0	43.4	A11L delins												K31*, F127 delins
86	0	0	1	0	0	0	0	0	40.5667	0	40.5667															I251N
87	0	1	1	1	1	0	1	1	1.63333	1	5.8
88	0	0	0	0	0	0	0	0	46.2	0	46.2
89	0	0	1	0	0	0	1	1	2.96667	0	40.5333							L265P								Q192*
90	0	0	1	0	0	0	0	0	48.7333	0	48.7333
91	0	0	0	0	0	0	0	0	37.9333	0	37.9333
92	0	0	1	0	0	0	0	0	48.9667	0	48.9667							L265P
93	0	0	0	1	0	0	1	1	7.53333	0	53.6											D661Y
94	0	1	0	1	0	0	0	0	29.4	0	47.8667	M1				Y646N					R134K fsdelins
95	0	0	0	1	0	0	0	0	36.8333	0	36.8333						V13G fsdelins									C275Y
96	0	0	0	0	0	0	1	1	6.1	1	15.6				Exon 20 splice					I2304L fsdel				F494L fsdel	C42*	R248Q, R196*
97	0	1	0	1	0	0	0	0	42.7333	0	42.7333	M1													W12*
100	0	1	1	0	0	0	1	1	3.7	1	6.96667					Y646H										Y236C, A161D
101	0	0	0	0	0	0	0	0	40.1667	0	50.4333							L265P
102	0	0	1	1	0	0	0	0	29.2	0	29.2		Y197S					L265P
103	0	0	1	1	0	0	0	0	25.2	0	36.9
104	0	0	1	1	0	0	0	0	50.1667	0	50.1667
105	0	0	0	0	0	0	0	0	27.4333	0	27.4333			exon 1 splice
106	0	0	1	1	0	0	0	0	51.1667	0	51.1667															C135F
107	0	0	0	1	1	0	0	0	39.8	0	39.8				S1680 del
108	0	0	0	1	0	0	1	1	12.6	0	56.3667				R1446H											R337C
110	0	0	0	1	0	0	0	0	45.4	0	45.4
111	0	0	0	1	0	0	0	0	35.6667	0	35.6667	M1					E273*, Q67*					D661Y	L1819*		W12*
113	0	0	0	0	0	0	1	1	14.3667	1	25.8667										P36 fsdel					C135Y
114	0	0	1	0	0	0	0	0	36.6	0	36.6
115	0	1		1	1	1	0	0	39.6333	0	39.6333				S1552K fsdup, I1493 del		K42*
116	0	0	1	1	0	0	1	1	4.46667	1	8.7	M1			K607*											L194R
117	0	1	0	1	0	0	0	0	37.5667	0	52.9
118	0	0	0	0	0	0	1	1	4.63333	1	10.2667															Y205C
119	0	1	1	1	1	1	1	1	12.8667	1	19.7				H1487Y
120	0	0	1	0	0	0	0	0	51.3	0	51.3		Y197N					L265P								N247T fsdel
121	0	0	0	0	0	0	0	0	41.5333	0	41.5333
122	0	1	0	0	0	0	0	0	47.1667	0	47.1667	S16A fsdel
DLBCL0001	1	0	0	0	0	0	1	1	19.3	0	169.767							S243N
DLBCL0002	1	0	0		0	0	0	0	91.1667	0	91.1667
DLBCL0005	1	0	0		1	0	1	1	5.1	1	59.9667						R166*
DLBCL0006	1	0	0		0	0	0	1	76.8667	0	76.8667												R1261C, E1841*
DLBCL0007	1	0	1		0	0	1	1	6.83333	1	35.5667	M1I	Y196S
DLBCL0008	1	0	0		0	0	0	0	58.681	0	58.681
DLBCL0009	1	0	0		0	0	0	0	62.6894	0	62.6894						Q28 fsins
DLBCL0010	1	0	0		0	0	0	0	104.233	0	104.233			Q619*			E24G									I255F, H193L
DLBCL0011	1	0	0		0	0	0	0	100.441	0	100.441															C182S
DLBCL0012	1	0	1		1	0	0	0	100.9	0	100.9
DLBCL0014	1	0	0	0	0	0	0	1	29.4333	1	36.1333
DLBCL0015	1	0	0		0	0	1	1	12.5136	1	19.6802															C182S
DLBCL0016	1	0	0		0	0	0	0	96.4348	0	96.4348
DLBCL0017	1	0	0	1	0	0	0	0	98.1468	0	98.1468
DLBCL0018	1	0	0	1	0	0	0	1	85.2113	0	89.578
DLBCL0019	1	0	1	1	0	0	1	1	17.5804	0	98.7137
DLBCL0020	1	0	0		0	0	0	0	95.9123	0	95.9123
DLBCL0021	1	0	0		0	0	0	0	98.1875	0	98.1875
DLBCL0023	1	0	0	0	0	0	0	0	76.5735	0	76.5735
DLBCL0024	1	0	0		0	0	1	1	13.522	1	17.222
DLBCL0025	1	0	0		0	0	0	0	96.9333	0	96.9333
DLBCL0026	1	0	0		0	0	0	0	79.9522	0	79.9522											S614R
DLBCL0027	1	0	0	1	1	1	1	1	10.2667	1	22.4333											E616Q	N281 fsdel	Q59 fsdel
DLBCL0028	1	0	0		0	0	0	0	93.6478	0	93.6478
DLBCL0032	1	0	0		0	0	0	0	77.8205	0	77.8205
DLBCL0033	1	0	0		0	0	0	0	94.6743	0	94.6743
DLBCL0034	1	0	0		0	0	0	0	60.4452	0	60.4452	L13 fsdel														R181 fsdel
DLBCL0036	1	0	0		0	0	0	0	76.3729	0	76.3729	L7 fsdel
DLBCL0038	1	0	0	0	0	0	1	1	7.1889	0	48.4556															R248Q
DLBCL0039	1	0	0		1	1	1	1	22.9888	0	92.9555
DLBCL0040	1	0	1		0	0	1	1	17.6491	0	91.7158					Y646N					H61 fsdel
DLBCL0043	1	0	0	1	0	0	0	0	82.0123	0	82.0123
DLBCL0044	1	0	0	0	0	0	0	0	83.3521	0	83.3521
DLBCL0045	1	0	0		0	0	1	1	15.5888	1	22.7555
DLBCL0047	1	0	1		0	0	0	0	80.5839	0	80.5839							L265P
DLBCL0048	1	0	0	0	0	0	0	0	79.9215	0	79.9215
DLBCL0049	1	0	1		0	0	0	0	71.6448	0	71.6448														Y26*
DLBCL0051	1	0	0	1	0	0	0	0	79.2877	0	79.2877	Q28*
DLBCL0052	1	0	0		0	0	0	1	52.7442	1	65.9109
DLBCL0054	1	0	0		0	0	1	1	6.90827	0	84.3749	L13 fsdel
DLBCL0055	1	0	0		0	0	1	1	17.0067	1	19.9733												T497 fsdel
DLBCL0056	1	0	1		0	0	1	1	13.2205	0	87.2872
DLBCL0057	1	0	0		0	0	0	0	51.91	0	51.91
DLBCL0061	1	0	0		0	0	0	0	68.5425	0	68.5425				G1201*
DLBCL0063	1	0	0		0	0	0	0	68.2197	0	68.2197
DLBCL0064	1	0	1		0	0	0	0	76.7163	0	76.7163
DLBCL0065	1	0	0		0	0	0	0	84.507	0	84.507											D427G
DLBCL0066	1	0	0		0	0	0	0	81.5229	0	81.5229	M1R, L13 fsdel
DLBCL0067	1	0	1		0	0	0	0	73.9187	0	73.9187
DLBCL0068	1	0	1	1	0	0	0	1	43.8	0	80.1333		Y196H					L265P
DLBCL0069	1	0	1		0	0	0	0	65.0479	0	65.0479
DLBCL0071	1	0	0		0	0	0	0	66.4746	0	66.4746
DLBCL0075	1	0	0		0	0	0	1	25.4895	0	73.2228
DLBCL0076	1	0	0	0	0	0	1	1	16.074	1	21.174
DLBCL0077	1	0	0		0	0	0	0	80.7441	0	80.7441					Y646F										V218G
DLBCL0078	1	0	0		0	0	0	0	79.9156	0	79.9156											V353A		W356*
DLBCL0079	1	0	0	0	0	0	1	1	8.45259	1	9.25259							L265P
DLBCL0080	1	0	0		0	0	1	1	13.4148	1	25.5481														E65*
DLBCL0081	1	0	0	1	0	0	1	1	7.53333	1	19.4667			S485 fsdel
DLBCL0082	1	0	0		0	0	0	0	72.85	0	72.85												Y592*, C1193*
DLBCL0084	1	0	0	1	0	0	0	0	72.2756	0	72.2756												Q860*, E1166*
DLBCL0085	1	0	0		0	0	0	0	72.8128	0	72.8128
DLBCL0086	1	0	0		0	0	0	0	77.8691	0	77.8691
DLBCL0087	1	0	1	0	0	0	0	0	78.6772	0	78.6772
DLBCL0088	1	0	1		0	0	1	1	8.64518	1	16.0785
DLBCL0089	1	0	1	0	0	0	0	1	46.535	0	71.9683							L265P
DLBCL0091	1	0	1	0	0	0	0	0	63.5892	0	63.5892
DLBCL0092	1	0	0		0	0	0	1	73.0047	0	80.1381
DLBCL0094	1	0	0		0	0	0	0	81.4859	0	81.4859
DLBCL0095	1	0	1		0	0	0	0	72.941	0	72.941						E298*						W1917*
DLBCL0098	1	0	0		0	0	1	1	11.3436	1	19.9102
DLBCL0100	1	0	0		0	0	0	0	70.1831	0	70.1831
DLBCL0102	1	0	0		1	1	1	1	11.0216	1	36.0216							L265P
DLBCL0104	1	0	0	1	0	0	0	0	71.4426	0	71.4426
DLBCL0106	1	0	0		0	0	0	0	71.4117	0	71.4117															C182S
DLBCL0107	1	0	1	1	0	0	0	0	45.6171	0	45.6171
DLBCL0108	1	0	1	1	0	0	0	0	67.8419	0	67.8419
DLBCL0109	1	0	0		0	0	0	0	73.8419	0	73.8419															V173M
DLBCL0110	1	0	0	0	0	0	1	1	6.54172	0	67.6084
DLBCL0111	1	0	1		1	0	1	1	10.6483	0	70.5816
DLBCL0112	1	0	0		0	0	0	0	70.6444	0	70.6444							L265P
DLBCL0113	1	0	0		0	0	1	1	9.38478	0	69.3181															L145P
DLBCL0116	1	0	0		0	0	0	0	69.7515	0	69.7515
DLBCL0117	1	0	0	1	0	0	0	0	70.5742	0	70.5742										C178*		N1156K		E177*
DLBCL0118	1	0	0		0	0	0	0	71.9477	0	71.9477
DLBCL0119	1	0	0		0	0	0	0	67.8514	0	67.8514
DLBCL0120	1	0	0		0	0	0	0	74.7898	0	74.7898
DLBCL0121	1	0	1		0	0	1	1	1.54868	1	2.24868
DLBCL0123	1	0	1		0	0	0	0	73.7042	0	73.7042														W12*
DLBCL0125	1	0	0		0	0	0	0	76.1514	0	76.1514
DLBCL0126	1	0	0		0	0	0	0	71.7486	0	71.7486
DLBCL0127	1	0	0		0	0	0	0	73.4085	0	73.4085
DLBCL0129	1	0	0		0	0	0	0	67.7185	0	67.7185
DLBCL0130	1	0	0		0	0	0	0	67.3879	0	67.3879
DLBCL0131	1	0	0	0	0	0	0	0	63.1667	0	63.1667
DLBCL0132	1	0	0		0	0	0	0	75.749	0	75.749
DLBCL0133	1	0	0		0	0	1	1	5.60942	1	27.7761
DLBCL0135	1	0	0		0	0	0	0	73.7851	0	73.7851
DLBCL0136	1	0	0	0	1	1	0	0	64.4476	0	64.4476							L265P
DLBCL0137	1	0	0	0	0	0	0	0	66.4156	0	66.4156	S31 fsin
DLBCL0138	1	0	0		0	0	0	0	71.4087	0	71.4087							L265P
DLBCL0139	1	0	0		0	0	0	0	41.673	0	41.673
DLBCL0141	1	0	0		0	0	0	0	69.8165	0	69.8165
DLBCL0143	1	0	0		1	0	0	0	65.1066	0	65.1066
DLBCL0146	1	0	0		0	0	0	0	40.8758	0	40.8758
DLBCL0151	1	0	0	1	1	0	1	1	19.7063	1	25.3063						Q27*							P294 fsdel
DLBCL0152	1	0	0		0	0	0	0	73.6395	0	73.6395
DLBCL0153	1	0	1	0	0	0	0	0	72.9189	0	72.9189							L265P
DLBCL0155	1	0	0	0	0	0	0	0	70.1555	0	70.1555
DLBCL0156	1	0	0	0	0	0	0	1	36.822	0	70.1553
DLBCL0158	1	0	0	1	0	0	0	0	61.7722	0	61.7722													L303*
DLBCL0160	1	0	1		0	0	0	0	61.8723	0	61.8723
DLBCL0162	1	0	1		0	0	0	0	61.3548	0	61.3548
DLBCL0163	1	0	0	0	0	0	0	0	60.3093	0	60.3093							L265P
DLBCL0164	1	0	1		0	0	0	0	60.5429	0	60.5429														R13 fsdel
DLBCL0165	1	0	0		0	0	0	0	61.2887	0	61.2887
DLBCL0167	1	0	0		0	0	0	1	57.2213	0	59.5213				E1562 fsdel					Y2392*						R273C
DLBCL0168	1	0	0	0	0	0	0	1	34.8439	1	55.0772
DLBCL0169	1	0	0		0	0	0	1	34.2105	0	66.7438
DLBCL0170	1	0	0		0	0	0	0	58.7894	0	58.7894
DLBCL0171	1	0	0		0	0	0	1	34.9743	0	59.3743
DLBCL0172	1	0	0		0	0	0	0	67.3757	0	67.3757
DLBCL0175	1	0	0	0	0	0	0	1	34.281	0	68.1143							L265P
DLBCL0176	1	0	1		0	0	0	0	60.2004	0	60.2004
DLBCL0177	1	0	0	0	0	0	0	1	51.3895	0	57.9229							L265P
DLBCL0178	1	0	0	0	0	0	0	0	57.8085	0	57.8085
DLBCL0179	1	0	0		0	0	0	0	59.4879	0	59.4879
DLBCL0180	1	0	0	1	0	0	0	0	65.5	0	65.5
DLBCL0182	1	0	0	1	0	0	0	1	29.0333	0	63.1667
DLBCL0184	1	0	0		0	0	0	0	65.2	0	65.2
DLBCL0185	1	0	0		0	0	0	0	57.9	0	57.9
DLBCL0186	1	0	0		0	0	0	0	64.6667	0	64.6667
DLBCL0187	1	0	0	0	0	0	0	0	65.9667	0	65.9667							L265P
DLBCL0188	1	0	0		0	0	0	0	66.1667	0	66.1667
DLBCL0189	1	0	1		0	0	1	1	9.16667	0	66.1															V173M
DLBCL0191	1	0	0	0	0	0	0	0	65.0667	0	65.0667													S360 fsdel
DLBCL0192	1	0	0	1	0	0	0	0	64.5667	0	64.5667
DLBCL0193	1	0	0	0	0	0	0	0	63.3333	0	63.3333
DLBCL0194	1	0	0	0	0	0	1	1	8	0	48.1667
DLBCL0197	1	0	1		0	0	0	0	60.3667	0	60.3667
DLBCL0198	1	0	0	0	0	0	1	1	6.53333	1	8.56667	Q22*
DLBCL0200	1	0	0		0	0	0	0	63.4	0	63.4				R1446L
DLBCL0201	1	0	0		0	0	1	1	7.23333	1	24.1333				V701 fsins, P700 fsins		Y308 fsdel
DLBCL0202	1	0	1		0	0	1	1	13.6	0	50.8667	S14 fsdel
DLBCL0203	1	0	0	1	0	0	1	1	7.9	0	62.5															R213Q
DLBCL0205	1	0	0	1	0	0	0	0	62.1333	0	62.1333													N1103 fsdel	C57*
DLBCL0206	1	0	1	0	0	0	1	1	3.86667	1	5.9
DLBCL0208	1	0	0		0	0	0	0	61.2667	0	61.2667
DLBCL0209	1	0	1	1	0	0	1	1	7.66667	0	61.7333										G99 fsdel, Y80*
DLBCL0211	1	0	1	0	0	0	1	1	23.6333	0	53.4667												V1949 fsins			S215R
DLBCL0213	1	0	0	1	0	0	0	1	27.6667	0	57.4
DLBCL0214	1	0	0		0	0	0	0	60.2333	0	60.2333
DLBCL0215	1	0	0	0	0	0	1	1	12.6667	0	29.6							L265P
DLBCL0216	1	0	0	0	0	0	1	1	15.3667	1	42.5													Q401*		N239D
DLBCL0217	1	0	0	0	0	0	0	0	48.8333	0	48.8333			L829 fsin
DLBCL0219	1	0	0		0	0	0	0	60.1667	0	60.1667						T139 fsdel
DLBCL0220	1	0	0	0	0	0	0	0	60.1667	0	60.1667
DLBCL0221	1	0	0		0	0	1	1	7.13333	1	10.9667															R175H
DLBCL0223	1	0	0	0	0	0	1	1	18.3667	0	53.3							L265P
DLBCL0224	1	0	0	1	0	0	1	1	7.1	1	21.0333													D187 fsdel
DLBCL0225	1	0	0	1	0	0	0	0	58.3667	0	58.3667
DLBCL0226	1	0	1		0	0	0	0	58.3	0	58.3							L265P
DLBCL0227	1	0	0	0	0	0	0	0	57.9667	0	57.9667							L265P								L111R
DLBCL0228	1	0	0		0	0	0	0	59.6	0	59.6									P6fsdel
DLBCL0230	1	0	1	0	0	0	0	0	54.1667	0	54.1667							L265P
DLBCL0231	1	0	0	0	0	0	0	0	54	0	54							S219C
DLBCL0232	1	0	0		0	0	0	0	58.1667	0	58.1667
DLBCL0235	1	0	0	0	0	0	0	0	57.6	0	57.6
DLBCL0240	1	0	0		0	0	0	0	57.5667	0	57.5667
DLBCL0241	1	0	0	1	0	0	0	0	57	0	57							M232T						A442 fsins
DLBCL0242	1	0	0	0	0	0	0	0	56.8333	0	56.8333
DLBCL0243	1	0	1		0	0	0	0	56.5333	0	56.5333		Y196F					S243N
DLBCL0244	1	0	0	1	0	0	0	0	56.5333	0	56.5333
DLBCL0246	1	0	0	0	0	0	1	1	9.73333	1	14.2
DLBCL0247	1	0	0	1	0	0	0	0	55.9333	0	55.9333
DLBCL0250	1	0	0	0	0	0	1	1	15.3	0	55.2667		Y196D											Y345*
DLBCL0251	1	0	0		0	0	0	0	56.6333	0	56.6333
DLBCL0252	1	0	0		0	0	0	0	51.1667	0	51.1667										Q108 fsdel, F101 fsdel, R104 fsdel
DLBCL0254	1	0	1		0	0	1	1	6.37066	1	14.4707
DLBCL0255	1	0	0		0	0	0	0	99.1667	0	99.1667
DLBCL0256	1	0	0		0	0	0	0	64.2333	0	64.2333
DLBCL0257	1	0	0		0	0	0	0	97.4667	0	97.4667							L265P
DLBCL0258	1	0	0		0	0	0	0	73.7504	0	73.7504						N332 fsdel							D119 fsins, L120 fsins, V121 fsins		C182S
DLBCL0259	1	0	0		0	0	1	1	5.96667	0	52.6333
DLBCL0260	1	0	0		0	0	0	0	96.0667	0	96.0667													F138 fsdel	E156*
DLBCL0261	1	0	1		0	0	0	0	89	0	89
DLBCL0263	1	0	0		0	0	0	0	91.2333	0	91.2333						L181*
DLBCL0264	1	0	0		0	0	1	1	6.5	1	37.9667													W238*
DLBCL0265	1	0	0		0	0	0	0	82.5	0	82.5							S219C
DLBCL0266	1	0	1		0	0	0	0	83.3667	0	83.3667	S14 fsdel
DLBCL0267	1	0	1		0	0	0	0	83.3333	0	83.3333
DLBCL0268	1	0	0		0	0	0	0	83.5333	0	83.5333													F138 fsdel	E156*
DLBCL0269	1	0	0		0	0	0	0	73.9	0	73.9
DLBCL0272	1	0	0	0	1	1	1	1	22.3885	1	31.7552
DLBCL0274	1	0	1		0	0	1	1	14.7167	1	16.75
DLBCL0275	1	0	0		0	0	0	0	53.6872	0	53.6872					Y646N	C18S
DLBCL0276	1	0	1	0	0	0	1	1	7.87606	1	22.0427							L265P								P278R
DLBCL0277	1	0	1		0	0	1	1	12.9844	1	19.0511															V173L
DLBCL0278	1	0	1		0	0	0	1	24.4867	1	30.5533
DLBCL0280	1	0	1		0	0	1	1	20.5694	0	20.5694
DLBCL0281	1	0	1		0	0	1	1	3.41205	1	21.5454
DLBCL0282	1	0	1		0	0	1	1	16.2058	0	35.7391
DLBCL0283	1	0	0		0	0	0	1	24.7819	0	37.5152
DLBCL0284	1	0	0		1	0	0	0	75.2132	0	75.2132								Q2501*						L435 fsdel
DLBCL0285	1	0	1		0	0	0	0	45.0349	0	45.0349															Y236C
DLBCL0286	1	0	0		0	0	1	1	6.83497	1	15.9683
DLBCL0287	1	0	0		0	0	0	0	59.4183	0	59.4183
DLBCL0288	1	0	0	0	0	0	0	0	74.0217	0	74.0217							R5S						L341 fsins		R248Q
DLBCL0289	1	0	1		0	0	1	1	11.801	0	15.901															Y236C
DLBCL0291	1	0	0		0	0	0	0	37.6795	0	37.6795
DLBCL0292	1	0	1		0	0	1	1	8.77613	1	26.6761
DLBCL0294	1	0	1		0	0	0	0	34.7048	0	34.7048
DLBCL0295	1	0	0		0	0	0	0	33.1185	0	33.1185				R1446C
DLBCL0296	1	0	0		0	0	0	0	96.5811	0	96.5811
DLBCL0298	1	0	1	1	0	0	1	1	16.7377	1	27.9044												Q649 fsdel, L651 fsdel
DLBCL0299	1	0	0		0	0	0	0	73.9427	0	73.9427							L265P
DLBCL0300	1	0	1		0	0	1	1	20.7199	0	20.7199				G1411 fsins
DLBCL0301	1	0	0		0	0	0	0	35.0885	0	35.0885				K16*
DLBCL0302	1	0	1		0	0	1	1	11.1333	1	54.1333
DLBCL0304	1	0	0		0	0	0	0	57.7198	0	57.7198
DLBCL0306	1	0	0		0	0	0	0	91.05	0	91.05
DLBCL0307	1	0	1		0	0	0	1	33.4667	0	79.2															Q163*
DLBCL0308	1	0	0		0	0	0	0	79.0769	0	79.0769
DLBCL0310	1	0	1		0	0	0	1	32.5	0	77.1667
DLBCL0311	1	0	0		0	0	0	1	50.9724	0	69.9057
DLBCL0312	1	0	0		0	0	0	0	50.387	0	50.387										A47 fsdel
DLBCL0313	1	0	0	0	0	0	1	1	5.33333	1	14.4667							L265P					K147 fsdel
DLBCL0314	1	0	1		0	0	1	1	7.54409	0	12.6108															H179D
DLBCL0315	1	0	0		0	0	0	0	43.4127	0	43.4127
DLBCL0316	1	0	0	0	0	0	0	0	64.576	0	64.576
DLBCL0319	1	0	1	0	0	0	1	1	13.9	1	40.6667			Q53*				L265P
DLBCL0322	1	0	0		0	0	0	0	35.2202	0	35.2202
DLBCL0323	1	0	0		0	0	0	0	39.0185	0	39.0185							L265P
DLBCL0324	1	0	0		1	0	0	0	58.9452	0	58.9452
DLBCL0325	1	0	0		0	0	0	0	44.5453	0	44.5453															Q144*
DLBCL0326	1	0	1		0	0	0	0	42.9174	0	42.9174
DLBCL0327	1	0	0		0	0	0	0	44.6766	0	44.6766				R1446H			L265P
DLBCL0328	1	0	0		0	0	0	0	49.5458	0	49.5458															A159 fsdel
DLBCL0330	1	0	1	0	0	0	1	1	6.4	1	25.2
DLBCL0331	1	0	0	0	0	0	0	0	54.3	0	54.3							L265P
DLBCL0333	1	0	1		0	0	0	0	49.2667	0	49.2667													C86 fsdel
DLBCL0335	1	0	0	0	0	0	0	0	52.6667	0	52.6667							L265P
DLBCL0336	1	0	0		0	0	0	1	30.5333	1	33.0333										L67 fsdel
DLBCL0338	1	0	0	0	0	0	0	0	54.8	0	54.8
DLBCL0339	1	0	0	0	0	0	0	0	54.4667	0	54.4667	S31*										616 del
DLBCL0341	1	0	0	0	0	0	0	0	47.9333	0	47.9333				R1446C										W12*
DLBCL0344	1	0	0	0	0	0	0	0	51.8667	0	51.8667
DLBCL0345	1	0	0	1	0	0	0	0	51.9333	0	51.9333											616 del
DLBCL0346	1	0	0	0	0	0	0	0	51.8667	0	51.8667	X120*
DLBCL0347	1	0	0		0	0	1	1	2.9	1	12.1333					Y646N
DLBCL0352	1	0	0		0	0	0	0	38.4667	0	38.4667
DLBCL0353	1	0	0		0	0	0	0	49.0333	0	49.0333
DLBCL0354	1	0	0	1	1	0	0	0	39.9333	0	39.9333							S219C			G122 fsins					Q167*
DLBCL0355	1	0	0	1	0	0	0	0	50.0333	0	50.0333												L914 fsins
DLBCL0356	1	0	0		0	0	0	0	49.1667	0	49.1667
DLBCL0357	1	0	0	0	0	0	0	1	24.7667	0	44.3
DLBCL0358	1	0	1	1	1	0	1	1	4.2	1	6.36667
DLBCL0359	1	0	0	1	0	0	0	0	48.1333	0	48.1333
DLBCL0360	1	0	0		0	0	0	0	41.7333	0	41.7333
DLBCL0361	1	0	1		0	0	1	1	1.5	1	3.53333
DLBCL0363	1	0	0		0	0	0	0	47.9	0	47.9					Y646H		L265P					D1402 fsins
DLBCL0364	1	0	1	1	0	0	0	0	45.9333	0	45.9333												K948 fsdel
DLBCL0366	1	0	0	0	0	0	0	1	38.2333	0	47.7667							L265P
DLBCL0367	1	0	0		0	0	0	0	48.9667	0	48.9667	S14 fsdel														E271V
DLBCL0370	1	0	0	0	0	0	0	1	40.5667	0	40.7667							S219C
DLBCL0371	1	0	0	0	0	0	0	0	47.5	0	47.5							L265P
DLBCL0372	1	0	0	1	0	0	0	0	48.6333	0	48.6333
DLBCL0377	1	0	0	1	0	0	1	1	3.8	1	19.9667															V173L
DLBCL0378	1	0	0	0	0	0	0	0	47.0667	0	47.0667							L265P
DLBCL0380	1	0	0	1	0	0	0	0	45.9333	0	45.9333
DLBCL0381	1	0	0		0	0	0	1	25.0333	0	45.7
DLBCL0382	1	0	0	1	0	0	1	1	6.66667	0	45.5667															V157D
DLBCL0383	1	0	0		0	0	1	1	15.0667	0	43.4333													Q74*
DLBCL0384	1	0	0	0	0	0	1	1	9.5	0	43.2333				R1446H			L265P
DLBCL0385	1	0	0	1	0	0	0	0	44.9667	0	44.9667	M1K					I234K							C521*
DLBCL0386	1	0	0	0	0	0	0	0	47.4	0	47.4
DLBCL0387	1	0	0		0	0	1	1	5.9	0	59.5															I195T
DLBCL0389	1	0	1	0	0	0	0	0	36.6	0	36.6		Y196C					L265P
DLBCL0391	1	0	0	0	0	0	0	0	42.3	0	42.3
DLBCL0393	1	0	0	1	0	0	0	0	44.1667	0	44.1667												S716*
DLBCL0394	1	0	1	0	0	0	0	0	44.7667	0	44.7667
DLBCL0395	1	0	1		0	0	1	1	2.06667	1	10.4667										R69 fsdel
DLBCL0396	1	0	1	0	0	0	0	0	35.8667	0	35.8667		Y196H
DLBCL0397	1	0	0	1	0	0	0	0	45.1333	0	45.1333												E1141 fsdel
DLBCL0398	1	0	0	0	0	0	0	0	44.2667	0	44.2667
DLBCL0399	1	0	0		0	0	0	0	43.6	0	43.6							L265P
DLBCL0401	1	0	1	1	1	1	1	1	3.53333	1	29.9					Y646F
DLBCL0403	1	0	0		1	0	0	0	31.3333	0	31.3333													G611A fsdel
DLBCL0404	1	0	1	0	0	0	0	0	39.1333	0	39.1333							L265P
DLBCL0405	1	0	0		0	0	0	0	34.5333	0	34.5333	A8 fsdel
DLBCL0406	1	0	0		0	0	1	1	16.2333	1	35.5333
DLBCL0407	1	0	0	0	0	0	0	0	42.4	0	42.4
DLBCL0409	1	0	0		0	0	0	0	43.0667	0	43.0667
DLBCL0411	1	0	0	1	0	0	1	1	7.96667	0	42.5667
DLBCL0412	1	0	0		0	0	0	0	42.3	0	42.3
DLBCL0415	1	0	0	1	0	0	0	0	41.6333	0	41.6333					Y646N
DLBCL0422	1	0	0		0	0	0	0	37.3667	0	37.3667
DLBCL0425	1	0	1		0	0	1	1	6.73333	1	8.76667
DLBCL0426	1	0	0	0	0	0	0	0	32.3333	0	32.3333
DLBCL0427	1	0	1	0	0	0	1	1	18.7667	1	23.3667
DLBCL0428	1	0	0	1	0	0	0	0	34.2	0	34.2
DLBCL0429	1	0	1		0	0	0	0	29.2	0	29.2
DLBCL0432	1	0	0	1	0	0	1	1	4.06667	1	15.1333															I255S
DLBCL0433	1	0	0	1	0	0	0	0	40.8	0	40.8
DLBCL0435	1	0	0		0	0	0	0	40.7667	0	40.7667
DLBCL0436	1	0	0		0	0	0	0	40.7667	0	40.7667
DLBCL0437	1	0	0	1	0	0	0	0	40.2667	0	40.2667															Y234H
DLBCL0438	1	0	0		0	0	1	1	7.5	0	31.4667
DLBCL0439	1	0	0		0	0	0	0	40.5	0	40.5
DLBCL0440	1	0	0	0	0	0	1	1	5.33333	1	6.73333							L265P
DLBCL0443	1	0	0	0	0	0	0	0	40.0333	0	40.0333															H179P
DLBCL0445	1	0	1	0	0	0	0	1	38.9	0	38.9							L265P
DLBCL0446	1	0	0	0	0	0	0	0	39.7	0	39.7
DLBCL0449	1	0	0		0	0	0	0	39.9667	0	39.9667
DLBCL0450	1	0	0		0	0	0	1	24.9	0	39.4
DLBCL0452	1	0	0		0	0	0	0	40.3	0	40.3
DLBCL0454	1	0	0	0	0	0	1	1	12.9333	0	38.7333	M1V
DLBCL0457	1	0	0		0	0	0	0	39.0667	0	39.0667
DLBCL0458	1	0	1	0	0	0	1	1	16.2333	0	34.7667
DLBCL0459	1	0	1	0	0	0	0	0	26.8	0	26.8
DLBCL0460	1	0	0	1	0	0	0	0	39.0333	0	39.0333															R248Q, R196P
DLBCL0461	1	0	0		0	0	1	1	6.93333	1	11.9667	R23 fsdel
DLBCL0467	1	0	0		0	0	0	0	38.9	0	38.9							L265P
DLBCL0469	1	0	0		0	0	0	0	38.5667	0	38.5667
DLBCL0470	1	0	0	0	0	0	0	0	38.4333	0	38.4333
DLBCL0472	1	0	0	1	0	0	0	0	38.4	0	38.4
DLBCL0474	1	0	0	0	0	0	0	0	38.4	0	38.4
DLBCL0475	1	0	1	0	0	0	1	1	11.1333	1	16.3				R1446H			L265P						A506 fsdel
DLBCL0476	1	0	1	0	0	0	0	0	33.9	0	33.9
DLBCL0477	1	0	0		0	0	1	1	1.26667	1	13
DLBCL0479	1	0	0	0	0	0	0	0	38.5667	0	38.5667													W238*
DLBCL0481	1	0	0		0	0	0	0	35.3	0	35.3							S243N
DLBCL0482	1	0	0		0	0	0	0	27	0	27
DLBCL0484	1	0	0		0	0	0	0	38.1667	0	38.1667
DLBCL0485	1	0	0		0	0	0	0	37.8667	0	37.8667
DLBCL0486	1	0	0	0	0	0	1	1	7.53333	0	37.5333
DLBCL0487	1	0	1	0	1	0	1	1	11.7667	0	38.7		Y196H
DLBCL0489	1	0	0	0	0	0	0	0	37.4667	0	37.4667
DLBCL0493	1	0	1		0	0	1	1	14.2333	1	16.6667		E197G
DLBCL0494	1	0	0		0	0	0	0	36.6333	0	36.6333
DLBCL0495	1	0	0		0	0	0	0	37.2333	0	37.2333
DLBCL0496	1	0	0	0	0	0	0	0	37.4333	0	37.4333
DLBCL0497	1	0	0	0	0	0	0	0	37	0	37
DLBCL0498	1	0	0	1	0	0	0	0	36.9333	0	36.9333
DLBCL0505	1	0	0	0	0	0	0	0	24.4333	0	24.4333	splice												N98 fsins
DLBCL0506	1	0	0	0	0	0	0	0	37.0667	0	37.0667										Q131fsdel
DLBCL0507	1	0	0	0	0	0	0	0	37.1667	0	37.1667
DLBCL0508	1	0	0	0	0	0	0	0	37.2	0	37.2
DLBCL0509	1	0	0		0	0	0	0	36.5333	0	36.5333
DLBCL0510	1	0	0	0	0	0	0	0	32.3667	0	32.3667					Y646H		L265P
DLBCL0511	1	0	0		0	0	0	0	36.2333	0	36.2333
DLBCL0512	1	0	1	1	0	0	0	0	33.7	0	33.7
DLBCL0513	1	0	1		0	0	0	0	33.6333	0	33.6333										Y64 fsdel
DLBCL0516	1	0	0	1	0	0	1	1	12.8333	0	23.6667														W7 fsins
DLBCL0519	1	0	1	1	0	0	0	0	33.1333	0	33.1333						R29 fsdel	S243N			Q131*
DLBCL0521	1	0	0	1	0	0	0	0	32.9667	0	32.9667													F56 fsdel
DLBCL0522	1	0	0		0	0	0	0	35.6	0	35.6
DLBCL0523	1	0	1	0	0	0	1	1	20.3667	1	21.1667
DLBCL0524	1	0	0	1	0	0	0	0	35.7667	0	35.7667
DLBCL0526	1	0	0		0	0	0	0	35.7	0	35.7	S14 fsdel
DLBCL0527	1	0	0		0	0	0	0	35.6333	0	35.6333															R282W
DLBCL0528	1	0	0	0	0	0	0	0	35.9667	0	35.9667											616 del				G244S
DLBCL0530	1	0	0	0	0	0	0	0	31.7333	0	31.7333		Y196S
DLBCL0531	1	0	0		0	0	0	1	95.6333	0	118.133															R248Q
DLBCL0532	1	0	1		0	0	1	1	8.63333	0	35.2333
DLBCL0533	1	0	0	1	0	0	0	0	34.9	0	34.9
DLBCL0535	1	0	0	0	0	0	0	0	35.6667	0	35.6667							S219C
DLBCL0537	1	0	0	1	0	0	0	0	35.8	0	35.8				Y1482H
DLBCL0539	1	0	0	0	0	0	1	1	16.1667	0	39.9667									I2294 fsdel
DLBCL0541	1	0	0		0	0	0	0	34.6333	0	34.6333
DLBCL0542	1	0	0		0	0	0	0	30.1667	0	30.1667		Y196N													R273H
DLBCL0543	1	0	0	0	0	0	0	1	28.2	1	30.1667
DLBCL0544	1	0	0	0	0	0	0	0	34.8333	0	34.8333
DLBCL0545	1	0	0	0	0	0	1	1	8.13333	0	33.9333				Y1503D											T155I
DLBCL0546	1	0	0		0	0	0	0	34.0333	0	34.0333						Q338*
DLBCL0547	1	0	0		0	0	0	0	35.0667	0	35.0667
DLBCL0548	1	0	0	1	0	0	0	0	35.8333	0	35.8333
DLBCL0550	1	0	0		0	0	0	0	34.8333	0	34.8333										G122*, A70P fsdel
DLBCL0553	1	0	1		0	0	1	1	7.53333	0	31.9333										R66P fsdel
DLBCL0554	1	0	0	0	0	0	0	0	34.0333	0	34.0333													splice		R248Q
DLBCL0555	1	0	0	0	0	0	0	0	29.4	0	29.4
DLBCL0557	1	0	0	0	0	0	1	1	9.86667	1	15.8667															G244S
DLBCL0558	1	0	0		0	0	0	0	33.4667	0	33.4667
DLBCL0559	1	0	0		0	0	0	0	140.467	0	140.467							L265P
DLBCL0560	1	0	0		0	0	0	0	33.9	0	33.9
DLBCL0561	1	0	0	1	0	0	0	0	33.4	0	33.4
DLBCL0562	1	0	1	1	0	0	0	0	32.7	0	32.7					Y646F
DLBCL0563	1	0	0	1	0	0	0	0	33	0	33	L7*
DLBCL0565	1	0	0		0	0	0	0	33.2333	0	33.2333				Q2206*
DLBCL0568	1	0	0	1	0	0	0	0	33.6667	0	33.6667	Y46 fsdel														R273H, splice
DLBCL0569	1	0	0		0	0	0	0	33.2	0	33.2
DLBCL0571	1	0	0	1	0	0	0	0	34	0	34	L84 fsdel											T1091 fsdel		W12*
DLBCL0572	1	0	0		0	0	0	0	32.8333	0	32.8333							L265P								M246R
DLBCL0573	1	0	0	0	0	0	0	1	46.1	0	60.8333					Y646S										F134L
DLBCL0574	1	0	0		0	0	0	1	26.9	0	26.9							L265P
DLBCL0576	1	0	0	0	0	0	0	0	32.5667	0	32.5667										L166 fsdel
DLBCL0578	1	0	1	0	0	0	0	0	28.5667	0	28.5667
DLBCL0579	1	0	0		0	0	0	0	33.0667	0	33.0667
DLBCL0581	1	0	0		0	0	0	0	32.7333	0	32.7333	G63 fsdel	Y196F
DLBCL0583	1	0	0	0	0	0	1	1	7.23333	0	32.4															R175H, V172I
DLBCL0584	1	0	0	1	0	0	0	0	32.5	0	32.5
DLBCL0585	1	0	0		0	0	0	0	29.6667	0	29.6667	E19*	Y196H
DLBCL0588	1	0	0		0	0	0	0	32.1	0	32.1															R273H
DLBCL0589	1	0	0		0	0	0	0	32.2667	0	32.2667													T1183 fsdel	Q95*	T284P
DLBCL0590	1	0	0		0	0	0	0	32.0333	0	32.0333
DLBCL0591	1	0	0		0	0	0	0	32.5333	0	32.5333
DLBCL0592	1	0	0	1	0	0	1	1	14.2333	0	19.7333														W12*
DLBCL0593	1	0	0		0	0	0	0	32.1333	0	32.1333	L13 fsdel	Y196C
DLBCL0594	1	0	1		0	0	1	1	9.9	1	14.2333				R1446C											L257R
DLBCL0595	1	0	0		0	0	0	0	31.9333	0	31.9333
DLBCL0596	1	0	0		0	0	0	0	32.3667	0	32.3667		Y196N
DLBCL0597	1	0	0		0	0	0	0	32.2667	0	32.2667	M1V		Q17 fsdel										X791*
DLBCL0599	1	0	0	0	0	0	0	0	32.1667	0	32.1667															E286K
DLBCL0603	1	0	0		0	0	0	0	31.6667	0	31.6667													G367 fsins
DLBCL0604	1	0	0	0	0	0	0	1	28.5333	0	31.3667
DLBCL0605	1	0	0		0	0	0	0	31.3667	0	31.3667
DLBCL0606	1	0	0		0	0	0	0	31.5667	0	31.5667												P1115 fsdel
DLBCL0608	1	0	0		0	0	0	0	31.6667	0	31.6667													Y614*
DLBCL0609	1	0	1	0	0	0	1	1	9.5	1	16.8
DLBCL0610	1	0	0		0	0	0	0	32.5333	0	32.5333												splice	I194 fsdel
DLBCL0611	1	0	0		0	0	0	0	30.9	0	30.9
DLBCL0612	1	0	1	0	0	0	1	1	23.9	0	23.9							L265P
DLBCL0614	1	0	0	1	0	0	0	0	31	0	31										E176 fsdel	616 del
DLBCL0615	1	0	0		0	0	0	0	30	0	30
DLBCL0616	1	0	1	0	0	0	1	1	7.06667	0	30.8667		Y196H
DLBCL0617	1	0	0		0	0	0	0	30.9	0	30.9			W241 fsdel
DLBCL0620	1	0	1		0	0	1	1	10.2333	0	22.0667	splice
DLBCL0621	1	0	0		1	1	0	0	24.5	0	24.5
DLBCL0625	1	0	0		0	0	1	1	18.3	1	20.4667							S243N
DLBCL0626	1	0	0	1	0	0	0	0	29.7	0	29.7
DLBCL0628	1	0	0		0	0	0	0	25.9	0	25.9											617 del		L95 fsdel, K213 fsdel
DLBCL0629	1	0	1		1	0	1	1	3.5	1	4.2															Y220C
DLBCL0630	1	0	0		0	0	0	0	25.8667	0	25.8667
DLBCL0633	1	0	1	0	0	0	1	1	9.76667	0	20.6667							L265P								I195T
DLBCL0635	1	0	0		0	0	0	0	29.1	0	29.1							L265P
DLBCL0638	1	0	0		0	0	1	1	5.5	1	7.93333	Q109*
DLBCL0639	1	0	0		0	0	0	0	40.5333	0	40.5333
DLBCL0640	1	0	0		0	0	0	0	29.0333	0	29.0333															G266R
DLBCL0641	1	0	1	1	0	0	1	1	7.36667	0	20.6							L265P
DLBCL0642	1	0	0		0	0	0	0	28.3	0	28.3
DLBCL0643	1	0	0		0	0	0	0	28.8667	0	28.8667
DLBCL0644	1	0	0		0	0	0	0	28.6	0	28.6															Y234H
DLBCL0650	1	0	0		0	0	0	0	27.8667	0	27.8667
DLBCL0651	1	0	1		0	0	0	0	29.2	0	29.2										C178*				splice
DLBCL0652	1	0	0	1	0	0	0	0	28.2	0	28.2
DLBCL0653	1	0	0		0	0	0	0	27.9333	0	27.9333
DLBCL0656	1	0	1	1	0	0	0	0	28.3333	0	28.3333
DLBCL0657	1	0	1	0	0	0	1	1	8.76667	0	19.7333		Y196D					L265P
DLBCL0662	1	0	0		0	0	0	0	27.6	0	27.6
DLBCL0665	1	0	0		0	0	0	0	27.1667	0	27.1667										C212*			K31*	T165D fsins
DLBCL0666	1	0	0		0	0	0	0	26.9667	0	26.9667				Y1503H			L265P
DLBCL0667	1	0	0		0	0	1	1	9.2	0	27.4667
DLBCL0669	1	0	0		0	0	0	0	28.1	0	28.1							L265P
DLBCL0670	1	0	0		0	0	0	0	26.6667	0	26.6667
DLBCL0671	1	0	0		0	0	0	0	27.2667	0	27.2667
DLBCL0672	1	0	0		0	0	0	0	25.7333	0	25.7333	L7*
DLBCL0673	1	0	0	0	0	0	0	0	26.7667	0	26.7667	M1K														R248Q
DLBCL0675	1	0	1	1	0	0	1	1	3.3	0	12.6667															R175H
DLBCL0678	1	0	0		0	0	0	0	26.3	0	26.3														W7 fsdel
DLBCL0680	1	0	0		0	0	1	1	14.1	0	39					Y646C	I366 fsdel
DLBCL0681	1	0	0		0	0	0	0	26.2333	0	26.2333		Y196C
DLBCL0682	1	0	0		0	0	0	0	26.2667	0	26.2667
DLBCL0683	1	0	0	0	0	0	0	0	25.8667	0	25.8667
DLBCL0684	1	0	0		0	0	0	0	25.7333	0	25.7333												I1873M
DLBCL0687	1	0	0	0	0	0	0	0	26	0	26	splice			1680del
DLBCL0688	1	0	0		0	0	0	0	25.7333	0	25.7333													P239 fsdel
DLBCL0690	1	0	0	1	0	0	0	0	28	0	28												I1873M
DLBCL0691	1	0	0	0	0	0	0	0	25.6	0	25.6
DLBCL0693	1	0	0	1	0	0	0	0	26.1	0	26.1
DLBCL0695	1	0	0	0	0	0	1	1	9.1	0	27.6							L265P
DLBCL0696	1	0	0		0	0	0	0	26.1	0	26.1								P2514 fsdel
DLBCL0701	1	0	0		0	0	0	0	24.3667	0	24.3667												E1151*
DLBCL0702	1	0	0	0	0	0	0	0	24.4667	0	24.4667
DLBCL0704	1	0	0	0	0	0	0	0	24.3333	0	24.3333
DLBCL0705	1	0	1		0	0	1	1	6.5	0	15.6667
DLBCL0706	1	0	0		0	0	0	0	24.1333	0	24.1333															E253K
DLBCL0708	1	0	0		0	0	0	0	26	0	26		Y196D					L265P								R248Q
DLBCL0711	1	0	1		0	0	1	1	6.6	0	15
DLBCL0717	1	0	1		0	0	0	0	39.8	0	39.8													S146 fsdel
DLBCL0724	1	0	1	0	0	0	1	1	7.66667	0	9.8
DLBCL0729	1	0	1		0	0	1	1	5.26667	1	14.3667
DLBCL0731	1	0	0		0	0	0	0	24.2	0	24.2					Y646C
DLBCL0734	1	0	0		0	0	1	1	8	0	21.4333						splice
DLBCL0743	1	0	0		0	0	1	1	1.93333	0	26.1667															R273C
DLBCL0746	1	0	1	1	0	0	1	1	5.43333	1	17.5333				R1446C
DLBCL0792	1	0	1	1	0	0	1	1	8.73333	0	8.73333				Q1861*
DLBCL0797	1	0	1	0	0	0	1	1	7.16667	0	7.16667
DLBCL0800	1	0	0		0	0	0	1	41.5333	0	75.4333
DLBCL0801	1	0	0		0	0	1	1	7.43333	0	42							L265P
DLBCL0803	1	0	0		0	0	1	1	6.06667	0	6.06667
DLBCL0811	1	0	0		0	0	1	1	9.9	1	15.9					Y646N	R103*	L265P
DLBCL0817	1	0	0		0	0	1	1	8.46667	0	43.3															282 del
DLBCL0820	1	0	0		0	0	1	1	4.06667	0	23.6667
DLBCL0825	1	0	1		0	0	1	1	12.2	1	24.8
DLBCL0826	1	0	1		0	0	1	1	7.5	0	15.9333												S1898F
DLBCL0831	1	0	1		0	0	1	1	6.23333	0	6.23333							L265P					S825*
DLBCL0834	1	0	0	0	0	0	1	1	5.6	0	14.1667		Y196H
DLBCL0859	1	0	0		0	0	1	1	6.23333	0	14											D661Y
DLBCL0863	1	0	0		1	0	1	1	9.6	0	14.1667
DLBCL0870	1	0	0		0	0	1	1	6.16667	0	13.9333							M232T		R2400*
DLBCL0875	1	0	0		0	0	1	1	3.23333	0	14.1333							M232T								E180*
DLBCL0907	1	0	1		1	0	1	1	9.06667	0	9.4							S219C
DLBCL0917	1	0	1		1	0	1	1	7.83333	1	9.33333															262 del
DLBCL0938	1	0	0		0	0	1	1	3.5	0	9.4							S219C	S2194 fsdel					Q490*
DLBCL0940	1	0	0	0	0	0	1	1	6.66667	0	9.53333
DLBCL0941	1	0	0		0	0	1	1	8.2	0	9.76667								P2514 fsdel
DLBCL0946	1	0	0		0	0	1	1	3.66667	1	4.63333									P2303 fsdel						R175H
DLBCL0949	1	0	1		0	0	1	1	4.86667	0	5.76667															G266R
DLBCL0984	1	0	0		0	0	0	0	62.9489	0	62.9489										K118*			T322 fsdel, L626 fsdel
DLBCL0986	1	0	0		0	0	0	0	40.6707	0	40.6707
DLBCL0989	1	0	0		0	0	0	0	59.952	0	59.952
DLBCL0991	1	0	0		0	0	0	0	57.9823	0	57.9823
DLBCL0993	1	0	0		0	0	0	0	57.4548	0	57.4548												S1870P
DLBCL0995	1	0	0		0	0	1	1	5.78663	0	43.92						D182 fsins							W113*
DLBCL0996	1	0	0		0	0	0	0	48.986	0	48.986
DLBCL0997	1	0	0		0	0	0	0	45.39	0	45.39
DLBCL0999	1	0	0		0	0	0	0	39.852	0	39.852
DLBCL1000	1	0	0		0	0	0	0	34.9361	0	34.9361	L13 fsdel													W7*
DLBCL1001	1	0	0		0	0	0	0	32.0886	0	32.0886
RMDB_102	2	0	0	1	0	0	0	0	39.6222	0	39.6222				D1508 fsdel
RMDB_114	2	0	0	1	0	0	0	0	24.6078	0	24.6078														Q182*
RMDB_123	2	0	1	1	1	1	1	1	10.9733	1	15.4086					Y646F									W7*
RMDB_124	2	0	1	0	0	0	1	1	5.05955	1	7.19507				Q1491 fsins
RMDB_128	2	0	0		1	0	1	1	4.79671	0	22.6694
RMDB_13	2	0	1	1	1	0	0	0	50.1027	0	50.1027												I1175 fsdel, exon 5 splice
RMDB_131	2	0	0	1	0	0	0	0	28.9774	0	28.9774
RMDB_141	2	0	0	0	0	0	0	1	32.4928	1	41.3634
RMDB_154	2	0	0	0	0	0	0	0	40.9692	0	40.9692		Y196H					L265P
RMDB_159	2	0	0	1	0	0	0	0	41.8891	0	41.8891					Y646C		L265P
RMDB_167	2	0	0	1	0	0	1	1	15.9014	0	21.3224
RMDB_183	2	0	1	1	0	0	0	0	46.3901	0	46.3901
RMDB_196	2	0	0	1	0	0	0	0	48.9199	0	48.9199								P2485 fsdel					G455 fsdel		K343 fsdel, V272M
RMDB_211	2	0	0	0	0	0	1	1	7.88501	1	22.1766
RMDB_215	2	0	1	1	0	0	0	0	25.9548	0	25.9548										Q215*
RMDB_225	2	0	1		0	0	0	0	28.0903	0	28.0903									I2304 fsins			R1452*
RMDB_246	2	0	1	1	0	0	0	0	27.1376	0	27.1376															R273C
RMDB_249	2	0	0	1	0	0	0	0	27.7947	0	27.7947
RMDB_251	2	0	1	0	0	0	0	0	31.0472	0	31.0472													R183*, C495*		P278L
RMDB_262	2	0	1	0	0	0	1	1	9.29774	0	17.5441								P2514 fsdel					T321 fsins
RMDB_267	2	0	0	1	0	0	0	0	41.3306	0	41.3306				S318*
RMDB_273	2	0	0	1	0	0	1	1	4.69815	1	14.193											D427G
RMDB_278	2	0	1	1	1	0	0	0	46.4559	0	46.4559										N110 fsdel		A912 fsdel, L1244 fsdel			P138 del
RMDB_279	2	0	0	1	0	0	0	0	45.8316	0	45.8316															Y163H
RMDB_285	2	0	1	1	0	0	0	0	34.2341	0	34.2341	L7S						S219C
RMDB_291	2	0	1	0	0	0	0	0	29.0431	0	29.0431		Y197N					L265P							exon 5 splice
RMDB_304	2	0	1	1	0	0	0	0	41.3963	0	41.3963	M1K			L649*											Y126N
RMDB_314	2	0	1	0	0	0	0	0	45.076	0	45.076	M1R						V217F
RMDB_317	2	0	0	1	0	0	0	0	34.2012	0	34.2012														C165*	Y236S
RMDB_321	2	0	1	1	0	0	0	0	57.462	0	57.462				1680 del, Y1503F	Y646F
RMDB_324	2	0	0	1	0	0	0	0	46.1602	0	46.1602										Y64*			Y188*
RMDB_329	2	0	0	0	0	0	0	0	27.3676	0	27.3676		E198G					L265P
RMDB_333	2	0	1	1	0	0	0	0	46.4559	0	46.4559					Y646N								exon 2 splice
RMDB_36	2	0	0		0	0	0	0	28.3532	0	28.3532													R22 fsdel
RMDB_362	2	0	1	0	0	0	0	0	29.6345	0	29.6345							L265P
RMDB_365	2	0	0	0	0	0	1	1	11.4333	1	26.2505
RMDB_370	2	0	1	1	0	0	0	0	27.6304	0	27.6304	L13 fsdel			Exon 21 splice							Y640F		K96*
RMDB_383	2	0	1	1	1	1	1	1	5.78234	1	18.7598
RMDB_393	2	0	0	0	0	0	0	0	32.2628	0	32.2628							L265P
RMDB_397	2	0	1	1	0	0	0	0	45.963	0	45.963					A692V								M50 fsdel
RMDB_409	2	0	1	1	0	0	1	1	7.22793	0	24.1478
RMDB_420	2	0	1		0	0	0	0	38.8008	0	38.8008											E616K	K1692 fsdel
RMDB_44	2	0	0	1	0	0	0	0	51.0554	0	51.0554	exon 1 splice
RMDB_443	2	0	0	1	0	0	0	0	36.9938	0	36.9938					Y646F					P36 fsdel
RMDB_47	2	0	0		0	0	0	0	40.2793	0	40.2793													C243*
RMDB_473	2	0	1	1	1	1	0	0	52.0411	0	52.0411				W592*											G244S
RMDB_478	2	0	0	1	0	0	0	0	36.3368	0	36.3368														P172 fsdel	R249G
RMDB_48	2	0	1	1	0	0	1	1	5.51951	1	11.6632								P2514 fsdel							C176F
RMDB_484	2	0	0	1	0	0	1	1	16.8214	0	28.5175					Y646S									exon 1 splice
RMDB_5	2	0	0	1	1	0	0	0	62.5544	0	62.5544														Q158*	I195S, C135S
RMDB_545	2	0	0	1	0	0	0	0	28.8131	0	28.8131
RMDB_546	2	0	0	1	0	0	1	1	7.72074	0	28.5832	M1R				Y646H
RMDB_557	2	0	1	1	0	0	0	0	48.0986	0	48.0986
RMDB_562	2	0	0	1	0	0	0	0	41.2649	0	41.2649	S120*
RMDB_574	2	0	0	1	0	0	0	0	47.4086	0	47.4086				Y1450D	Y646S
RMDB_580	2	0	1	0	0	0	1	1	6.20945	1	11.1704	whole gene fsdel														exon 9 splice
RMDB_589	2	0	1	1	0	0	0	0	51.8768	0	51.8768							S219C								D208V
RMDB_60	2	0	0	1	0	0	0	0	28.0575	0	28.0575													T135 fsins, V74 fsdel
RMDB_603	2	0	0	1	1	0	0	0	49.807	0	49.807	M1L											Q1414*, Q1529*
RMDB_605	2	0	0	1	0	0	0	0	51.4825	0	51.4825							L265P
RMDB_608	2	0	0	1	1	1	1	1	4.6653	1	11.729				K1554 fsdel											exon 9 splice
RMDB_609	2	0	0	1	0	0	0	0	44.616	0	44.616					Y646N
RMDB_613	2	0	0		1	1	0	0	27.6632	0	27.6632
RMDB_618	2	0	0	1	0	0	0	0	45.306	0	45.306
RMDB_620	2	0	0	0	0	0	0	0	27.1704	0	27.1704		Y196S					L265P
RMDB_633	2	0	1	1	0	0	1	1	6.93224	1	9.59343					Y646N
RMDB_648	2	0	1	1	0	0	0	0	57.9548	0	57.9548	D79 fsdel			Y1503D	Y646H
RMDB_649	2	0	0	1	0	0	0	0	51.2854	0	51.2854
RMDB_653	2	0	1	0	0	0	1	1	14.9158	0	28.9446															G244D
RMDB_656	2	0	0	0	0	0	1	1	9.49487	1	13.7002
RMDB_668	2	0	0	0	1	0	1	1	6.34086	1	13.4374							L265P
RMDB_681	2	0	0	1	0	0	1	1	6.17659	0	14.6858				Exon 27 splice								R544*, L1678 fsdel
RMDB_688	2	0	0	1	0	0	1	1	5.74949	0	16.7885
RMDB_690	2	0	0	0	0	0	0	0	48.5257	0	48.5257								P2514 fsdel		Q6fsdel					exon 6 splice
RMDB_70	2	0	0	1	0	0	0	0	48.1314	0	48.1314
RMDB_71	2	0	0	1	0	0	0	0	39.9836	0	39.9836
RMDB_717	2	0	0	0	0	0	0	0	40.8378	0	40.8378		Y196S					L265P
RMDB_726	2	0	0	0	0	0	0	0	29.2402	0	29.2402
RMDB_73	2	0	1	1	0	0	1	1	23.2936	0	27.6632														whole gene fsdel
RMDB_736	2	0	0	1	0	0	0	0	24.6078	0	24.6078
RMDB_737	2	0	1	1	0	0	0	0	53.5852	0	53.5852										E176 fsdel					S241P
RMDB_74	2	0	0	1	0	0	0	0	33.9055	0	33.9055
RMDB_748	2	0	1	1	0	0	0	0	28.846	0	28.846	M1K			Exon 16 splice, Exon 15 splice, I1046 fsdel	Y646N
RMDB_749	2	0	1	1	0	0	0	0	32.2628	0	32.2628												R1516*			R248Q
RMDB_750	2	0	1	0	0	0	1	1	12.4189	0	28.5175
RMDB_752	2	0	0	1	0	0	1	1	4.63244	0	14.4887			S652 fsdel												R273C
RMDB_758	2	0	1	1	0	0	0	0	24.5749	0	24.5749			S652 fsdel												R273C
RMDB_76	2	0	0	0	0	0	0	0	33.7413	0	33.7413	L12P						V217F			E24*				exon 1 splice	Y87 fsins, Y126S, 259 del, exon 5 splice
RMDB_761	2	0	0	0	0	0	0	0	29.963	0	29.963	exon 2 splice					Q74*				R172 fsdel, R94 fsdel, R69 fsdel			A107 fsdel, T133 fsdel
RMDB_764	2	0	1	1	0	0	0	0	34.5298	0	34.5298					Y646F									Q182*
RMDB_766	2	0	0	1	0	0	0	0	24.6078	0	24.6078				R1446C	Y646F									K43 fsdel
RMDB_783	2	0	1		0	0	0	0	34.7598	0	34.7598
RMDB_822	2	0	0	1	0	0	0	0	29.4374	0	29.4374
RMDB_825	2	0	1	0	0	0	1	1	5.78234	1	12.7474									Q2285*
RMDB_827	2	0	0	1	0	0	0	0	40.6407	0	40.6407										T68 fsdel
RMDB_833	2	0	0	1	0	0	0	0	42.7105	0	42.7105	L13 fsdel												W142*
RMDB_834	2	0	0	1	0	0	1	1	6.96509	1	14.2916															Y205S
RMDB_840	2	0	1	0	0	0	0	0	46.193	0	46.193
RMDB_85	2	0	1	1	0	0	1	1	4.56674	0	23.2608				Y1503D						S60*, Q6*
RMDB_87	2	0	0	0	0	0	0	0	39.8193	0	39.8193		Y196H
RMDB_89	2	0	1	0	0	0	1	1	7.58932	0	28.7474

## Sheet: Supplemental Table 2
Supplemental Table 2. Multivariate analysis of features predictive of disease progression on univariate analysis
All	OR	95% CI	P
IPI score ≥3	3.2	2.22-4.63	<0.01
MYC rearrangement	3	1.34-6.73	<0.01
MYC-BCL2 double hit	1.6	0.44-5.76	0.48
TP53 mutation	2.05	1.32-3.21	<0.01
Penn	OR	95% CI	P
MYC rearrangement	3.71	1.08-12.84	0.04
TP53 mutation	3.37	1.18-9.61	0.03
Shen	OR	95% CI	P
IPI score ≥3	5.53	3.49-8.78	<0.01
MYC rearrangement	3.29	1.02-10.57	0.046
MYC-BCL2 double hit	3.45	0.45-26.30	0.23
TP53 mutation	2.96	1.65-5.29	<0.01
Sha	OR	95% CI	P
N/A

## Sheet: Supplemental Table 3
Supplemental Table 3. Distribution of cases by cell of origin
All	All n=374	No progression n=254	Progression n=120
Non-GCB	190	125	65
GCB	184	129	55
Penn	All n=77	No progression n=46	Progression n=31
Non-GCB	36	24	12
GCB	41	22	19
Shen	All n=203	No progression n=141	Progression n=62
Non-GCB	127	85	42
GCB	76	56	20
Sha	All n=94	No progression n=67	Progression n=27
Non-GCB	27	16	11
GCB	67	51	16

## Sheet: Supplemental Table 4
Supplemental Table 4. Count of genomic alterations in all patients by cell of origin
Non-GCB	All n=190 (%)	No progression n=125 (%)	Progression n=65 (%)		GCB	All n=184 (%)	No progression n=129 (%)	Progression n=55 (%)
IPI ≥3	57 (30)	28 (22)	29 (45)		IPI ≥3	64 (35)	37 (29)	27 (49)
MYC rearrangement	6 (3)	1 (1)	5 (8)		MYC rearrangement	28 (15)	11 (9)	17 (31)
MYC-BCL2 double hit	2 (1)	1 (1)	1 (2)		MYC-BCL2 double hit	14 (8)	4 (3)	10 (18)
B2M mutation	17 (9)	12 (10)	5 (8)		B2M mutation	24 (13)	20 (16)	4 (7)
CD79B mutation	16 (8)	10 (8)	6 (9)		CD79B mutation	2 (2)	2 (2)	0
CIITA mutation	5 (3)	3 (2)	2 (3)		CIITA mutation	3 (2)	1 (1)	2 (4)
CREBBP mutation	8 (4)	3 (2)	5 (8)		CREBBP mutation	27 (15)	16 (12)	11 (20)
EZH2 mutation	4 (2)	3 (2)	1 (2)		EZH2 mutation	24 (13)	17 (13)	7 (13)
GNA13 mutation	2 (1)	1 (1)	1 (2)		GNA13 mutation	7 (4)	5 (4)	2 (4)
MYD88 mutation	56 (29)	39 (31)	17 (26)		MYD88 mutation	11 (6)	10 (8)	1 (2)
NOTCH1 mutation	2 (1)	1 (1)	1 (2)		NOTCH1 mutation	2 (1)	1 (1)	1 (2)
NOTCH2 mutation	5 (3)	1 (1)	4 (6)		NOTCH2 mutation	0	0	0
SOCS1 mutation	9 (5)	6 (5)	3 (5)		SOCS1 mutation	16 (9)	12 (9)	4 (7)
STAT3 mutation	2 (1)	2 (2)	0		STAT3 mutation	9 (5)	4 (3)	5 (9)
TET2 mutation	2 (1)	0	2 (3)		TET2 mutation	16 (9)	13 (10)	3 (5)
TNFAIP3 mutation	19 (10)	12 (10)	7 (11)		TNFAIP3 mutation	16 (9)	13 (10)	3 (5)
TNFRSF14 mutation	4 (2)	3 (2)	1 (2)		TNFRSF14 mutation	21 (11)	13 (10)	8 (15)
TP53 mutation	33 (17)	16 (13)	17 (26)		TP53 mutation	41 (22)	22 (17)	19 (35)

## Sheet: Supplemental Table 5
Supplemental Table 5. Multivariate analysis of features predictive of disease progression on univariate analysis
Non-GCB	OR	95% CI	P
IPI score ≥3	2.72	1.40-5.31	<0.01
MYC rearrangement	9.7	1.02-91.59	0.047
TP53 mutation	2.27	1.02-5.07	0.045
GCB	OR	95% CI	P
IPI score ≥3	1.75	0.87-3.53	0.12
MYC rearrangement	2.3	0.72-7.37	0.16
MYC-BCL2 double hit	3.14	0.58-16.95	0.18
TP53 mutation	1.72	0.78-3.81	0.18
